# Supplementary material for: Investigation of the Aquatic Photolytic and Photocatalytic Degradation of Citalopram
Source: Molecules. 2021 Sep 2;26(17):5331. doi: 10.3390/molecules26175331 (PMC8434266; doi:10.3390/molecules26175331)
Supplement: Supplementary file 1 [file molecules-26-05331-s001.zip]

Archive with 1 entries (1 files):
- molecules-1330555-supplementary.pdf
